# Supplementary material for: Analysis on the impact of dynamic innovation investment strategy of green supply chain enabled by blockchain
Source: PeerJ Comput Sci. 2024 Apr 29;10:e2002. doi: 10.7717/peerj-cs.2002 (PMC11065413; doi:10.7717/peerj-cs.2002)
Supplement: Supplemental Information 2 [file peerj-cs-10-2002-s002.txt]

%Green goodwill
%pre-innovation
%Horizontal cooperation alliance
t=00.55;
r=0.1;the1=0.7;the2=1;alp1=0.8;alp2=1;del1=0.5;del2=0.3;ome1=0.7;ome2=1;eta1=0.7;eta2=1;xi1=0.5;xi2=0.6;lam1=0.8;lam2=1;rhoF1=2;rhoF2=3;rhoM1=2;rhoM2=3;rhoN1=2;rhoN2=3;kF=1.2;kMs=1.5;kNs=1.5;kMu=1.5;kNu=1.5;
chi=0.9;phi=1;G0=5;
d11=((r+del2)^(-1))(2rhoF2ome2);
d4=((r+chi+del1)^(-1))(2rhoF1ome1+chid11(1+phi));
d22=((r+del2)^(-1))((rhoM2+rhoN2)ome2);
d3=((r+chi+del1)^(-1))(rhoM1ome1+rhoN1ome1+chid22(1+phi));
GC11=(del1^(-1))((kF^(-1))((the1^2)d4)+(kMs^(-1))(alp1(rhoM1eta1-rhoN1xi1+alp1d3))+(kNs^(-1))(alp1(rhoN1eta1-rhoM1xi1+alp1d3)));
GC1=GC11+(G0-GC11)(exp(-t.del1));
plot(t,GC1,'b','LineWidth',1)
GC5=GC11+(G0-GC11)(exp(-5.del1));
%Non-cooperative mode
t=00.55;
d5=((r+del2)^(-1))(2rhoF2ome2);
d6=((r+del2)^(-1))(rhoM2ome2);
d7=((r+del2)^(-1))(rhoN2ome2);
d8=((r+chi+del1)^(-1))(2rhoF1ome1+chid5(1+phi));
d9=((r+chi+del1)^(-1))(rhoM1ome1+chid6(1+phi));
d10=((r+chi+del1)^(-1))(rhoN1ome1+chid7(1+phi));
GB11=(del1^(-1))((kF^(-1))((the1^2)d8)+(kMs^(-1))(alp1(rhoM1eta1-rhoN1xi1+alp1d9))+(kNs^(-1))(alp1(rhoN1eta1+alp1d10)));
GB1=GB11+(G0-GB11)(exp(-t.del1));
hold on 
plot(t,GB1,'r--','LineWidth',1)
GB5=GB11+(G0-GB11)(exp(-5.del1));
%Vertical cooperative alliance
t=00.55;
d13=((r+del2)^(-1))(rhoN2ome2);
d12=((r+del2)^(-1))((2rhoF2+rhoM2)ome2);
d14=((r+chi+del1)^(-1))((2rhoF1+rhoM1)ome1+chid12(1+phi));
d15=((r+chi+del1)^(-1))(rhoN1ome1+chid13(1+phi));
GH11=(del1^(-1))((kF^(-1))((the1^2)d14)+(kMs^(-1))(alp1(rhoF1(eta1-xi1)+rhoM1eta1+alp1d14))+(kNs^(-1))(alp1(rhoN1eta1+alp1d15)));
GH1=GH11+(G0-GH11)(exp(-t.del1));
hold on 
plot(t,GH1,'m','LineWidth',1)
GH5=GH11+(G0-GH11)(exp(-5.del1));
%post-innovation
%Horizontal cooperation alliance
t=50.515;
GC22=(del2^(-1))((kF^(-1))((the2^2)d11)+(kMs^(-1))(alp2(rhoM2eta2-rhoN2xi2+alp2d22))+(kNs^(-1))(alp2(rhoN2eta2-rhoM2xi2+alp2d22)));
GC2=GC22+((1+phi)GC5-GC22)(exp(-(t-5)del2));
hold on
plot(t,GC2,'b','LineWidth',1)
%Non-cooperative mode
t=50.515;
GB22=(del2^(-1))((kF^(-1))((the2^2)d5)+(kMs^(-1))(alp2(rhoM2eta2+alp2d6))+(kNs^(-1))(alp2(rhoN2eta2+alp2d7)));
GB2=GB22+((1+phi)GB5-GB22)(exp(-(t-5)del2));
hold on
plot(t,GB2,'r--','LineWidth',1)
%Vertical cooperative alliance
t=50.515;
GH22=(del2^(-1))((kF^(-1))((the2^2)d12)+(kMs^(-1))(alp2(rhoF2(eta2-xi2)+rhoM2eta2+alp2d12))+(kNs^(-1))(alp2(rhoN2eta2+alp2d13)));
GH2=GH22+((1+phi)GH5-GH22)(exp(-(t-5)del2));
hold on
plot(t,GH2,'m','LineWidth',1)


%Green goodwill
%pre-innovation
%Horizontal cooperation alliance
t=00.55;
r=0.1;the1=0.7;the2=1;alp1=0.8;alp2=1;del1=0.5;del2=0.3;ome1=0.7;ome2=1;eta1=0.7;eta2=1;xi1=0.5;xi2=0.6;lam1=0.8;lam2=1;rhoF1=2;rhoF2=3;rhoM1=2;rhoM2=3;rhoN1=2;rhoN2=3;kF=1.2;kMs=1.5;kNs=1.5;kMu=1.5;kNu=1.5;
chi=0.7;phi=1;G0=5;
d11=((r+del2)^(-1))(2rhoF2ome2);
d4=((r+chi+del1)^(-1))(2rhoF1ome1+chid11(1+phi));
d22=((r+del2)^(-1))((rhoM2+rhoN2)ome2);
d3=((r+chi+del1)^(-1))(rhoM1ome1+rhoN1ome1+chid22(1+phi));
GC11=(del1^(-1))((kF^(-1))((the1^2)d4)+(kMs^(-1))(alp1(rhoM1eta1-rhoN1xi1+alp1d3))+(kNs^(-1))(alp1(rhoN1eta1-rhoM1xi1+alp1d3)));
GC1=GC11+(G0-GC11)(exp(-t.del1));
plot(t,GC1,'b','LineWidth',1)
GC5=GC11+(G0-GC11)(exp(-5.del1));
%Non-cooperative mode
t=00.55;
d5=((r+del2)^(-1))(2rhoF2ome2);
d6=((r+del2)^(-1))(rhoM2ome2);
d7=((r+del2)^(-1))(rhoN2ome2);
d8=((r+chi+del1)^(-1))(2rhoF1ome1+chid5(1+phi));
d9=((r+chi+del1)^(-1))(rhoM1ome1+chid6(1+phi));
d10=((r+chi+del1)^(-1))(rhoN1ome1+chid7(1+phi));
GB11=(del1^(-1))((kF^(-1))((the1^2)d8)+(kMs^(-1))(alp1(rhoM1eta1-rhoN1xi1+alp1d9))+(kNs^(-1))(alp1(rhoN1eta1+alp1d10)));
GB1=GB11+(G0-GB11)(exp(-t.del1));
hold on 
plot(t,GB1,'r--','LineWidth',1)
GB5=GB11+(G0-GB11)(exp(-5.del1));
%Vertical cooperative alliance
t=00.55;
d13=((r+del2)^(-1))(rhoN2ome2);
d12=((r+del2)^(-1))((2rhoF2+rhoM2)ome2);
d14=((r+chi+del1)^(-1))((2rhoF1+rhoM1)ome1+chid12(1+phi));
d15=((r+chi+del1)^(-1))(rhoN1ome1+chid13(1+phi));
GH11=(del1^(-1))((kF^(-1))((the1^2)d14)+(kMs^(-1))(alp1(rhoF1(eta1-xi1)+rhoM1eta1+alp1d14))+(kNs^(-1))(alp1(rhoN1eta1+alp1d15)));
GH1=GH11+(G0-GH11)(exp(-t.del1));
hold on 
plot(t,GH1,'m','LineWidth',1)
GH5=GH11+(G0-GH11)(exp(-5.del1));
%post-innovation
%Horizontal cooperation alliance
t=50.515;
GC22=(del2^(-1))((kF^(-1))((the2^2)d11)+(kMs^(-1))(alp2(rhoM2eta2-rhoN2xi2+alp2d22))+(kNs^(-1))(alp2(rhoN2eta2-rhoM2xi2+alp2d22)));
GC2=GC22+((1+phi)GC5-GC22)(exp(-(t-5)del2));
hold on
plot(t,GC2,'b','LineWidth',1)
%Non-cooperative mode
t=50.515;
GB22=(del2^(-1))((kF^(-1))((the2^2)d5)+(kMs^(-1))(alp2(rhoM2eta2+alp2d6))+(kNs^(-1))(alp2(rhoN2eta2+alp2d7)));
GB2=GB22+((1+phi)GB5-GB22)(exp(-(t-5)del2));
hold on
plot(t,GB2,'r--','LineWidth',1)
%Vertical cooperative alliance
t=50.515;
GH22=(del2^(-1))((kF^(-1))((the2^2)d12)+(kMs^(-1))(alp2(rhoF2(eta2-xi2)+rhoM2eta2+alp2d12))+(kNs^(-1))(alp2(rhoN2eta2+alp2d13)));
GH2=GH22+((1+phi)GH5-GH22)(exp(-(t-5)del2));
hold on
plot(t,GH2,'m','LineWidth',1)
xlabel('t');
ylabel('Green goodwill','Rotation',0)
legend('G^{C}','G^{B}','G^{H}')
